# Supplementary material for: Genetic Dissection of Salt Tolerance and Yield Traits of Geng (japonica) Rice by Selective Subspecific Introgression
Source: Curr Issues Mol Biol. 2023 May 31;45(6):4796–813. doi: 10.3390/cimb45060305 (PMC10296937; doi:10.3390/cimb45060305)
Supplement: Supplementary file 1 [file cimb-45-00305-s001.zip]

Archive with 11 entries (11 files):
- Figure S1.tif
- Figure S2(a).tif
- Figure S2(b).tif
- Figure S2(c).tif
- Table S1.xlsx
- Table S2.xlsx
- Table S3.xlsx
- Table S4.xlsx
- Table S5.xlsx
- Table S6.xlsx
- Table S7.xlsx
