# Supplementary material for: Genetic Dissection of Salt Tolerance and Yield Traits of Geng (japonica) Rice by Selective Subspecific Introgression
Source: Curr Issues Mol Biol. 2023 May 31;45(6):4796–813. doi: 10.3390/cimb45060305 (PMC10296937; doi:10.3390/cimb45060305)
Supplement: Supplementary file 1 [file cimb-45-00305-s001.zip › Table S1.xlsx]

## Sheet: Table S1
Table S1: Grain yield trait values of 126 BC2F4 plants selected from five Chaoyou 1 (CY1) BC2F4 populations under the salt stress from tillering to maturity
Parent		N	Grain yield/plant (g)		Panicle number/plant		Spikelet number/panicle		Spikelet fertility (%)
Name	Subspecies		Mean ± SD	Range	Mean ± SD	Range	Mean ± SD	Range	Mean ± SD	Range
X21	Xian (indica)	30	8.55 ± 1.97	6.33 – 15.17	4.3 ± 1.3	3 – 8	86.6 ± 54.1	41.0 – 160.3	67.9 ± 7.6	53.0 – 85.0
X22	Xian (indica)	30	7.99 ± 2.37	5.36 – 13.88	2.7 ± 1.3	1 – 6	99.5 ± 55.5	54.3 – 162.5	61.4 ± 12.9	32.3 – 85.8
Q5	Xian (indica)	29	8.47 ± 1.92	5.64 – 13.42	3.4 ± 1.4	1 – 6	85.3 ± 50.1	53.0 – 147.0	67.8 ± 9.7	44.8 – 84.0
Bg90-2	Xian (indica)	24	8.98 ± 2.75	4.92 – 14.55	3.3 ± 1.4	2 – 7	121.0 ± 48.6	77.3 – 187.8	64.5 ± 8.7	34.9 – 80.7
SN265	Geng (japonica)	13	6.93 ± 1.42	4.70 – 11.43	2.8 ± 1.4	1 – 6	79.6 ± 32.1	43.5 – 110.0	54.7 ± 6.2	34.9 – 71.5
Total		126
CY1 (RP)	Geng (japonica)		2.4 ± 0.42	2.3 – 2.6	2.0 ± 0.8	1 – 3	72.0 ± 15.6	61.5 – 82.0	72.0 ± 3.2	13.8 – 22.0
N is the number of selected BC2F4 plants based on their higher spikelet fertility and Grain yield, as compared to CY1.
