# Supplementary material for: Genetic Dissection of Salt Tolerance and Yield Traits of Geng (japonica) Rice by Selective Subspecific Introgression
Source: Curr Issues Mol Biol. 2023 May 31;45(6):4796–813. doi: 10.3390/cimb45060305 (PMC10296937; doi:10.3390/cimb45060305)
Supplement: Supplementary file 1 [file cimb-45-00305-s001.zip › Table S2.xlsx]

## Sheet: Table S2
Table S2: Performances of grain yield traits of 67 salt tolerant BC2F5 introgression lines selected from four BC2F4 populations under non-stress (N) and salt stress (S) conditions
Parent		N11	N2	GYP (g) 2	SF (%)		FGN		SNP			TGW (g)			PN			PH (cm)			HD (d)
				Mean ± SD	Mean ± SD		Mean ± SD		Mean ± SD			Mean ± SD			Mean ± SD			Mean ± SD			Mean ± SD
Normal condition
Bg90-2 (A)		24	17	24.5 ± 4.9	90.0 ± 4.6		132.9 ± 18.2		147.6 ± 18.5			24.6 ± 1.9			7.3 ± 1.1			121.3 ± 7.4			107.3 ± 4.5
X21 (B)		30	21	29.6 ± 5.3	88.2 ± 6.1		136.4 ± 20.5		154.7 ± 21.6			24.4 ± 1.8			8.5 ± 1.4			147.4 ± 11.4			110.7 ± 3.1
X22 (C)		30	22	25.5 ± 5.8	82.4 ± 9.2		146.6 ± 30.6		177.7 ± 31.2			24.6 ± 1.7			6.7 ± 1.5			132.8 ± 11.6			108.2 ± 4.9
Q5 (D)		29	18	25.0 ± 7.3	78.2 ± 12.4		137.8 ± 43.6		174.2 ± 37.0			24.8 ± 1.7			7.2 ± 2.1			145.0 ± 11.1			110.8 ± 4.9
Shennong265		13	2	21.3 ± 2.5	81.8 ± 2.6		122.9 ± 12.5		150.8 ± 7.4			23.4 ± 0.6			6.2 ± 0.6			126.7 ± 3.5			110.1 ± 2.1
Chaoyou1 (RP)				22.6 ± 1.4	87.5 ± 2.0		124.0 ± 3.3		134.2 ± 3.6			24.2 ± 0.4			7.2 ± 0.4			124.3 ± 1.5			105.3 ± 1.5
Stress condition
Bg90-2		24	17	10.3 ± 2.1	71.0 ± 7.6		90.9 ± 17.6		128.4 ± 23.1			22.8 ± 0.2			3.8 ± 1.3			90.2 ± 8.2			111.5 ± 3.8
X21		30	21	9.1 ± 1.8	68.8 ± 7.1		65.5 ± 20.3		94.7 ± 25.9			21.5 ± 0.1			4.5 ± 1.3			109.6 ± 20.9			114.8 ± 2.5
X22		30	22	9.4 ± 1.8	64.6 ± 10.8		71.8 ± 16.6		111.7 ± 24.4			21.1 ± 1.6			3.6 ± 1.0			100.2 ± 10.3			117.9 ± 3.1
Q5		29	18	9.1 ± 1.7	68.8 ± 8.1		60.2 ± 15.2		87.8 ± 22.2			23.4 ± 1.1			3.8 ± 1.2			90.8 ± 14.8			115.7 ± 7.1
Shennong265		13	2	5.2 ± 1.0	60.9 ± 4.5		56.8 ± 7.4		93.2 ± 7.8			24.8 ± 0.4			4.3 ± 0.6			89.0 ± 4.3			106.4 ± 2.4
Chaoyou1 (RP)				3.5 ± 0.5	54.0 ± 3.8		48.8 ± 2.7		99.4 ± 3.7			20.3 ± 0.3			3.6 ± 0.5			85.5 ± 1.5			117.0 ± 2.0
Stress - normal
Bg90-2				-14.2	-19		-42		-19.2			-1.8			-3.5			-31.1			4.2
X21				-20.5	-19.4		-70.9		-60			-2.9			-4			-37.8			4.1
X22				-16.4	-17.8		-74.8		-66			-3.5			-3.1			-32.6			9.7
Q5				-15.9	-9.4		-77.6		-86.4			-1.4			-3.4			-54.2			4.9
Shennong265				-17.8	-20.9		-66.1		-57.6			1.4			-1.9			-37.7			-3.7
Chaoyou1 (RP)				-19.1	-33.5		-75.2		-34.8			-3.9			-3.6			-38.8			11.7
1 N1 and N2 are the numbers of selected ST plants from initial screen and the progeny testing. 2 GYP =grain yield per plant, SF=spikelet fertility, FGN =filled grain number per panicle, SNP=spikelet number per panicle, TGW =1000-grain weight, PN =panicle number per plant, PH=plant height, HD=heading date.
