# Supplementary material for: Genetic Dissection of Salt Tolerance and Yield Traits of Geng (japonica) Rice by Selective Subspecific Introgression
Source: Curr Issues Mol Biol. 2023 May 31;45(6):4796–813. doi: 10.3390/cimb45060305 (PMC10296937; doi:10.3390/cimb45060305)
Supplement: Supplementary file 1 [file cimb-45-00305-s001.zip › Table S3.xlsx]

## Sheet: Table S3
Table S3: Correlation between yield related traits of the 113 ILs from four populations evaluated under the normal (the lower triangle) and salt stress (the upper triangle) conditions of the replicated progeny testing
Trait1	GYP	TGW	SNP	SF	PH	HD	PN
GYP		-0.128	0.623**	0.417*	0.422*	-0.225	0.593**
TGW	-0.084		0.01	-0.263	0.129	0.082	-0.26
SNP	0.448**	-0.296		-0.228	0.509**	0.222	0.033
SF	-0.306	0.107	-0.218		-0.122	-0.643**	0.238
PH	0.034	-0.235	0.282	-0.345		0.435*	0.072
HD	0.221	-0.14	0.221	-0.771**	0.633**		-0.098
PN	0.565**	-0.151	-0.26	-0.601**	0.094	0.475**
1 GYP, TGW, SNP, SF, PH, HD and PN represent grain yield per plant, 1000-grain weight, spikelet number per panicle, spikelet fertility, plant height, heading date and panicle number per plant, respectively.
* and ** represent the significance levels of P < 0.05 and 0.01, respectively.
