# Supplementary material for: Genetic Dissection of Salt Tolerance and Yield Traits of Geng (japonica) Rice by Selective Subspecific Introgression
Source: Curr Issues Mol Biol. 2023 May 31;45(6):4796–813. doi: 10.3390/cimb45060305 (PMC10296937; doi:10.3390/cimb45060305)
Supplement: Supplementary file 1 [file cimb-45-00305-s001.zip › Table S4.xlsx]

## Sheet: Table S4
Table S4: Identification of 58 QTLs for salt tolerance (ST) in 35 genomic regions (bins) across the rice genome detected in the 78 ST ILs from four BC2 CY1 populations
Donor	Chr	Marker	QTL	F(B)	F(H)	F(donor)	χ²	P	Cloned ST gene
X22	1	RM200	qST1.1	0.5	0	0.5	20.023	2.24406e-05
Q5	1	RM522	qST1.3	0.466667	0	0.466667	16.6168	0.00012322	SNAC3/OsCKX2
X22	1	RM312		0.4375	0.0625	0.46875	14.9404	0.000284908
Bg90-2	1	RM580	qST1.5	0.692308	0	0.692308	78.7967	3.87686e-18	OsHBP1b
X22	1	RM84		0.4375	0	0.4375	13.9487	0.00046778	OsMYB48-1
X21	1	RM158	qST1.12	0.333333	0	0.333333	16.1858	0.000152853	OsICE2/OsHAK5
Q5	2	RM154	qST2.1	0.4	0	0.4	10.9626	0.00208201	ZFP185
X21	2	RM233		0.333333	0	0.333333	16.1858	0.000152853	OsCNX6/OsMAPK33;OsMPK14
Bg90-2	2	RM236	qST2.2	0.307692	0.0769231	0.346154	12.5133	0.000958815	OsCNX6/OsMAPK33; OsMPK14
Bg90-2	2	RM300	qST2.5	0.307692	0.307692	0.461538	41.4705	4.94048e-10
X22	2	RM262		0.5625	0	0.5625	27.223	6.1317e-07	OsAPX8
Q5	2	RM475		0.266667	0.266667	0.4	19.8164	2.4882e-05	OsGR2|RGRC2/GnT1
Q5	2	RM406	qST2.10	0.466667	0.0666667	0.5	16.7994	0.000112468	OsGR2|RGRC2/GnT1
X22	2	RM207		0.4375	0	0.4375	13.9487	0.00046778	OsGR2|RGRC2/GnT1
Bg90-2	2	RM266	qST2.11	0.307692	0.384615	0.5	60.0819	4.49109e-14	OsGR2|RGRC2/GnT1/
X22	3	RM132	qST3.2	0.125	0.375	0.3125	71.6926	1.35243e-16	OsPEX11-1/OsCIPK09
Q5	3	RM132		0	0.466667	0.233333	58.2335	1.1317e-13	OsPEX11-1/OsCIPK09
X21	3	RM523		0.238095	0.238095	0.357143	25.5376	1.42416e-06	OsPEX11-1/OsCIPK09
Bg90-2	3	OSR13	qST3.4	0.538462	0.0769231	0.576923	46.0014	5.12725e-11	OsSRO1C/DSM3|OsITPK2
X22	3	OSR13		0.6875	0	0.6875	45	8.45928e-11	OsSRO1C/DSM3|OsITPK2
Q5	3	OSR13		0.733333	0.133333	0.8	56.2383	3.06888e-13	OsSRO1C/DSM3|OsITPK2
X21	3	RM7		0.857143	0	0.857143	154.161	1.6722e-34	OsAPX1
X22	3	RM411	qST3.7	0.375	0.125	0.4375	15.3355	0.000233836	OsHAK16/qSE3/RMtATP6
Q5	3	RM411		0.533333	0.2	0.633333	33.3624	2.8472e-08	OsHAK16/qSE3/RMtATP6
X21	3	RM49	qST3.8	0.47619	0.047619	0.5	39.4609	1.34942e-09
X22	3	RM514	qST3.10	0.3125	0.1875	0.40625	21.2083	1.24067e-05	OsGSK5
Q5	4	RM401	qST4.1	0.533333	0	0.533333	23.5122	3.92063e-06
Bg90-2	4	RM518	qST4.2	0.461538	0.307692	0.615385	62.4224	1.39357e-14
Bg90-2	5	RM13	qST5.2	0.230769	0.230769	0.346154	20.6412	1.64739e-05	OsWRKY08/OsLEA5/OsHDT1/HDT701
Q5	5	RM294		0.466667	0	0.466667	16.6168	0.00012322
X21	5	RM173	qST5.6	0.380952	0.333333	0.547619	67.2464	1.24912e-15	OsAKT2/OsP5CS1
Bg90-2	5	RM31	qST5.7	0.307692	0	0.307692	11.82	0.00135611
Q5	5	RM31		0.4	0	0.4	10.9626	0.00208201
Bg90-2	6	RM253	qST6.2	0.307692	0	0.307692	11.82	0.00135611	OsbZIP46
X22	6	RM527	qST6.3	0.4375	0.0625	0.46875	14.9404	0.000284908
X22	6	RM400	qST6.6	0.1875	0.1875	0.28125	16.0515	0.000163464	OsbZIP52|RISBZ5/CCD1
Q5	6	RM494		0.466667	0.133333	0.533333	19.9219	2.36043e-05
X22	7	RM51	qST7.1	0.5625	0	0.5625	27.223	6.1317e-07	OsAPX2
Bg90-2	7	RM481		0.384615	0	0.384615	20.4064	1.85259e-05	OsNCED4
X21	7	RM481		0.380952	0.190476	0.47619	34.8562	1.34909e-08	OsNCED4
Q5	7	RM481		0.466667	0.2	0.566667	25.9842	1.13912e-06	OsNCED4
Q5	7	RM351	qST7.4	0.4	0	0.4	10.9626	0.00208201	ZFP245
Q5	8	RM152	qST8.1	0.533333	0.2	0.633333	33.3624	2.8472e-08	OsPUB15
Bg90-2	8	RM339	qST8.4	0.384615	0	0.384615	20.4064	1.85259e-05
X21	8	RM42		0.285714	0	0.285714	10.7711	0.00229118	OsMADS23
X22	8	RM556	qST8.5	0.4375	0.0625	0.46875	14.9404	0.000284908
Q5	8	RM556		0.6	0.0666667	0.633333	32.1533	5.2115e-08
X22	9	RM257	qST9.5	0.625	0	0.625	35.5486	9.5429e-09	OsbZIP72
Bg90-2	9	RM160	qST9.6	0.307692	0.153846	0.384615	17.6862	7.21872e-05
Bg90-2	10	RM271	qST10.4	0.153846	0.307692	0.307692	30.1365	1.42862e-07	DCA1
X22	10	RM228	qST10.6	0.625	0	0.625	35.5486	9.5429e-09	OsMSRA4.1
Bg90-2	10	RM333	Qst10.7	0.307692	0.307692	0.461538	41.4705	4.94048e-10	OsMSRA4.1/OsCIPK15
X22	11	RM286	qST11.1	0.5	0	0.5	20.023	2.24406e-05
Q5	11	RM286		0.0666667	0.333333	0.233333	26.794	7.59839e-07
Bg90-2	11	RM287	qST11.4	1	0	1	175.659	3.5909e-39
X21	11	RM287		0.0952381	0.285714	0.238095	28.4751	3.27849e-07
X22	11	RM21	qST11.5	0.5	0.125	0.5625	26.9504	7.02682e-07
Q5	11	RM21		0.333333	0.2	0.433333	14.9515	0.00028333
Bg90-2	Mean			0.416977	0.131603	0.482779
X21	Mean			0.417789	0.130236	0.482907
X22	Mean			0.417028	0.131518	0.482787
Q5	Mean			0.425235	0.139738	0.495104
Bg90-2	Overall			0.101786	0.0125	0.108036
X21	Overall			0.101852	0.0694444	0.136574
X22	Overall			0.108844	0.0272109	0.122449
Q5	Overall			0.172414	0.0862069	0.215517
