# Supplementary material for: Genetic Dissection of Salt Tolerance and Yield Traits of Geng (japonica) Rice by Selective Subspecific Introgression
Source: Curr Issues Mol Biol. 2023 May 31;45(6):4796–813. doi: 10.3390/cimb45060305 (PMC10296937; doi:10.3390/cimb45060305)
Supplement: Supplementary file 1 [file cimb-45-00305-s001.zip › Table S5.xlsx]

## Sheet: Table S5
Table S5: QTLs affecting seven grain yield traits identified in low-(negative) or high(positive)-trait value ILs selected from four BC2F5 populations
Trait1	Donor	Type2	N	Chr	Marker	QTL3	AG4	F(B)5	F(H)	F(donor)	χ²	P	PAG6
PH	Bg90-2	NS	4	1	RM312	qPH1.3N		0.5	0	0.5	8.114	0.00865044
GYP	Q5	NS	2	1	RM259	qGY1.4N	1	0.5	0.5	0.75	6.7	0.0175422	5.00164e-07
GYP	X22	NS	3	1	RM490		2	0.666667	0	0.666667	9.63583	0.00404182
PN	X22	NS	3	1	RM259	qPN1.4N		1	0	1	13.5375	0.000574565	5.96046e-08
SF	X22	NS	3	1	RM259	qSF1.4N		0.666667	0	0.666667	13.6981	0.000530232
TGW	X22	NS	4	1	RM493	qGW1.6N		0.75	0	0.75	15.7424	0.000190785
TGW	Bg90-2	NS	4	1	RM200	qGW1.10N	1	0.5	0	0.5	13.1133	0.000710311	1.38935e-10
HD	X22	NS	4	2	RM154	qHD2.1N	3	0.5	0	0.5	4.13252	0.0633292	1.17871e-05
GYP	Q5	NS	2	2	RM29	qGY2.4N	1	0.5	0.5	0.75	6.7	0.0175422	5.00164e-07
HD	X22	NS	4	2	RM29	qHD2.4N	3	0.5	0	0.5	4.13252	0.0633292	1.17871e-05
PN	X22	NS	3	2	RM290	qPN2.4N	2	0.666667	0	0.666667	4.76525	0.0461539	1.3411e-05
PH	Bg90-2	NS	4	2	RM262	qPH2.5N		1	0	1	39.9216	1.07179e-09
TGW	Bg90-2	NS	4	2	RM475	qGW2.6N		1	0	1	60	4.67881e-14
TGW	X22	NS	4	2	RM263	qGW2.7N	2	0.5	0	0.5	5.79326	0.0276045	9.50156e-14
PN	Bg90-2	NS	4	2	RM240	qPN2.9N	1	0.5	0	0.5	7.89148	0.00966847	4.04676e-08
HD	X22	NS	4	2	RM406	qHD2.1N		0.75	0.25	0.875	19.3015	3.21879e-05
PH	X22	NS	3	2	RM406	qPH2.1N	1	0.666667	0.333333	0.833333	12.9091	0.000786677
PN	Bg90-2	NS	4	2	RM250	qPN2.1N	1	0.5	0	0.5	7.89148	0.00966847	4.04676e-08
GYP	Q5	NS	2	2	RM138	qGY2.11N	1	0.5	0.5	0.75	6.7	0.0175422	5.00164e-07
PN	Bg90-2	NS	4	2	RM207	qPN2.11N		0.75	0	0.75	20.5113	1.75789e-05
SF	Q5	NS	5	3	RM523	qSF3.2N	1	1	0	1	75.5556	1.96015e-17	9.09495e-13
SF	X22	NS	3	3	RM523			0.666667	0	0.666667	13.6981	0.000530232
PN	X22	NS	3	3	RM7	qPN3.4N	2	0.666667	0	0.666667	4.76525	0.0461539	1.3411e-05
TGW	X22	NS	4	3	RM7	qGW3.4N		1	0	1	30.5882	1.13977e-07
PN	Q5	NS	6	3	RM251	qPN3.5N	3	0.5	0	0.5	2.14449	0.17112	1.63763e-15
GYP	X21	NS	2	3	RM282	qGY3.6N		1	0	1	17.6364	7.40086e-05
TGW	X21	NS	3	3	RM282	qGW3.6N	2	0.333333	0	0.333333	19.0043	3.73462e-05	0.00265209
TGW	Bg90-2	NS	4	3	RM49	qGW3.8N	1	0.5	0	0.5	13.1133	0.000710311	1.38935e-10
SF	Q5	NS	5	3	RM135	qSF3.8N		0.6	0	0.6	24.8644	1.99406e-06
PH	X22	NS	3	3	RM130	qPH3.10N	2	0.666667	0	0.666667	6.32435	0.0211668	2.41206e-15
PN	X22	NS	3	3	RM514	qPN3.1.0N	1	0.666667	0	0.666667	4.76525	0.0461539	1.79856e-10
TGW	Bg90-2	NS	4	3	RM130	qGW3.10N		0.25	0.5	0.5	25.7329	1.29166e-06
TGW	X22	NS	4	4	RM307	qGW4.1N	2	0.5	0	0.5	5.79326	0.0276045	9.50156e-14
SF	Q5	NS	5	4	RM518	qSF4.2N	1	1	0	1	75.5556	1.96015e-17	9.09495e-13
GYP	X22	NS	3	5	RM169	qGY5.4N	2	0.666667	0	0.666667	9.63583	0.00404182
TGW	X22	NS	4	5	RM173	qGW5.6N	2	0.5	0	0.5	5.79326	0.0276045	9.50156e-14
PN	X22	NS	3	5	RM31	qPN5.7N	1	0.666667	0	0.666667	4.76525	0.0461539	1.79856e-10
PN	Q5	NS	6	5	RM31		3	0.5	0	0.5	2.14449	0.17112	1.63763e-15
TGW	X21	NS	3	6	RM276	qGW6.2N	2	0.333333	0	0.333333	19.0043	3.73462e-05	0.00265209
PN	X22	NS	3	6	RM162	qPN6.5N	1	0.666667	0	0.666667	4.76525	0.0461539	1.79856e-10
GYP	Q5	NS	2	6	RM345	qGY6.6N	1	0.5	0.5	0.75	6.7	0.0175422	5.00164e-07
PH	X22	NS	3	6	RM141	qPH6.6N	2	0.666667	0	0.666667	6.32435	0.0211668	2.41206e-15
GYP	Bg90-2	NS	4	7	RM11	qGY7.3N		0.5	0.25	0.625	26.1068	1.07139e-06
PH	Bg90-2	NS	4	7	RM11	qPH7.3N		0.25	0.5	0.5	36.3618	6.35475e-09
PH	X22	NS	3	7	RM11		2	0.666667	0	0.666667	6.32435	0.0211668	2.41206e-15
PN	Q5	NS	6	7	RM11	qPN7.3N	1	0.833333	0	0.833333	11.091	0.00195251	7.99361e-13
HD	X22	NS	4	8	RM506	qHD8.1N	5	0.5	0	0.5	4.13252	0.0633292	1.17871e-05
HD	X22	NS	4	8	RM72	qHD8.3N	5	0.5	0	0.5	4.13252	0.0633292	1.17871e-05
PH	Bg90-2	NS	4	8	RM72	qPH8.3N		0.5	0	0.5	8.114	0.00865044
TGW	Bg90-2	NS	4	8	RM256	qGW8.5N	1	0.5	0	0.5	13.1133	0.000710311	1.38935e-10
PH	X22	NS	3	8	RM447	qPH8.6N	2	0.666667	0	0.666667	6.32435	0.0211668	2.41206e-15
TGW	Bg90-2	NS	4	8	RM447	qGW8.6N	1	0.25	0.25	0.375	7.47696	0.0118951	1.38935e-10
TGW	X22	NS	4	9	RM296	qGW9.1N	2	0.5	0	0.5	5.79326	0.0276045	9.50156e-14
TGW	X21	NS	3	9	RM105	qGW9.3N		0.666667	0	0.666667	79.6439	2.53812e-18
PN	Q5	NS	6	9	RM160	qPN9.6N	3	0.5	0	0.5	2.14449	0.17112	1.63763e-15
GYP	Q5	NS	2	10	RM271	qGY10.4N	1	0.5	0.5	0.75	6.7	0.0175422	5.00164e-07
PH	X22	NS	3	10	RM258	qPH10.5N	2	0.666667	0	0.666667	6.32435	0.0211668	2.41206e-15
HD	Bg90-2	NS	2	10	RM590	qHD10.7N		0.5	0.5	0.75	17.0351	9.99649e-05
PH	Bg90-2	NS	4	10	RM590	qPH10.7N		0.75	0.25	0.875	30.0392	1.49981e-07
PN	X22	NS	3	10	RM590	qPN10.7N	1	0.666667	0	0.666667	4.76525	0.0461539	1.79856e-10
PN	Q5	NS	6	10	RM333		1	0.666667	0.166667	0.75	10.5981	0.00249811	7.99361e-13
PN	Bg90-2	NS	4	12	RM247	qPN12.2N	1	0.5	0	0.5	7.89148	0.00966847	4.04676e-08
TGW	X22	NS	4	12	RM277	qGW12.4N	2	0.5	0	0.5	5.79326	0.0276045	9.50156e-14
SF	Q5	PS	4	1	RM84	qSF1.2P	1	1	0	1	8.88889	0.00587181	5.42101e-20
PH	X22	PS	5	1	RM259	qPH1.4P	1	0.8	0	0.8	25.379	1.5417e-06	2.04636e-10
SNP	Bg90-2	PS	7	1	RM259	qSNP1.4P		0.5	0	0.5	8.18912	0.00833154
SNP	X22	PS	9	1	RM259			0.888889	0.111111	0.944444	44.6677	9.98861e-11
TGW	Q5	PS	4	1	RM259	qGW1.4P	3	0.75	0	0.75	4.05018	0.0659909	5.23869e-08
TGW	X22	PS	3	1	RM575			1	0	1	18.5122	4.77637e-05
PN	Q5	PS	2	1	RM81A	qPN1.6P	1	1	0	1	19.3333	3.16804e-05	1.79856e-10
HD	X22	PS	5	1	RM493	qHD1.6P		0.8	0	0.8	35.2	1.13602e-08
GYP	Q5	PS	3	1	RM306	qGY1.7P	1	0.333333	0.333333	0.5	11.7607	0.00139691	1.3411e-05
TGW	Q5	PS	4	1	RM473A	qGW1.8P	4	0.75	0	0.75	4.05018	0.0659909	1.19904e-11
GYP	X22	PS	5	1	RM200	qGY1.10P		0.6	0	0.6	10.3304	0.00285603
SNP	Q5	PS	10	1	RM200	qSNP1.10P	2	0.2	0	0.2	0.649363	0.361379	2.95203e-11
GYP	X21	PS	6	2	RM154	qGY2.1P		0.166667	0.333333	0.333333	17.2835	8.82902e-05
PH	X22	PS	5	2	RM154	qPH2.1P	2	0.8	0	0.8	25.379	1.5417e-06	4.1876e-20
PN	X21	PS	3	2	RM452	qPN2.4P	2	0.666667	0	0.666667	13.8837	0.000483235	1.79856e-10
PH	Bg90-2	PS	5	2	RM341	qPH2.5P		0.4	0.2	0.5	29.2111	2.26916e-07
SF	Bg90-2	PS	3	2	RM341	qSF2.5P	2	0.333333	0.333333	0.5	20.3002	1.95358e-05	4.91127e-08
SNP	Bg90-2	PS	7	2	RM262	qSNP2.5P	2	0.5	0	0.5	8.18912	0.00833154	1.58077e-10
SNP	X22	PS	9	2	RM424			0.666667	0	0.666667	18.7946	4.14739e-05
HD	X22	PS	5	2	RM475	qHD2.6P	3	0.5	0	0.5	6.92385	0.0156846	1.07324e-10
PH	X22	PS	5	2	RM263	qPH2.7P	3	0.4	0	0.4	4.5645	0.0510273	1.03597e-05
SNP	X22	PS	9	2	RM263	qSNP2.7P	3	0.333333	0	0.333333	2.45478	0.146528	2.74749e-08
GYP	Bg90-2	PS	3	2	RM240	qGY2.9P	2	0.666667	0	0.666667	12.1225	0.00116573	6.58653e-13
PH	Bg90-2	PS	5	2	RM240	qPH2.9P	1	0.6	0	0.6	18.3777	5.10851e-05	9.87979e-12
SNP	Bg90-2	PS	7	2	RM240	qSNP2.9P	3	0.5	0	0.5	8.18912	0.00833154	2.26386e-08
GYP	X22	PS	5	2	RM406	qGY2.10P		1	0	1	34.9457	1.29008e-08
GYP	Bg90-2	PS	3	2	RM250		2	0.666667	0	0.666667	12.1225	0.00116573	6.58653e-13
PH	Bg90-2	PS	5	2	RM250	qPH2.10P	1	0.6	0	0.6	18.3777	5.10851e-05	9.87979e-12
SNP	Bg90-2	PS	7	2	RM250	qSNP2.10P	3	0.25	0.25	0.375	4.08324	0.0649092	2.26386e-08
SNP	X21	PS	6	2	RM207	qSNP2.11P		0.5	0	0.5	12.1261	0.00116367
GYP	Q5	PS	3	3	RM523	qGY3.2P		1	0	1	26	1.13016e-06
PN	Q5	PS	2	3	RM523	qPN3.2P	1	1	0	1	19.3333	3.16804e-05	1.79856e-10
GYP	X21	PS	6	3	RM489	qGY3.3P		0.5	0	0.5	13.9741	0.000461892
HD	X22	PS	5	3	RM7	qHD3.4P	1	0.8	0	0.8	35.2	1.13602e-08	2.04636e-10
GYP	X21	PS	6	3	RM251	qGY3.5P		0.166667	0.5	0.416667	40.7851	6.95998e-10
PN	X21	PS	3	3	RM282	qPN3.6P	1	1	0	1	34.125	1.94456e-08	3.55271e-15
SF	X21	PS	4	3	RM282	qSF3.6P		1	0	1	47.5122	2.40895e-11
SNP	X21	PS	6	3	RM282	qSNP3.6P		0.5	0.166667	0.583333	16.1337	0.000156887
SNP	Q5	PS	10	3	RM426	qSNP3.8P	3	0.2	0	0.2	0.649363	0.361379	5.43326e-06
GYP	X22	PS	5	3	RM130	qGY3.10P	2	0.2	0.2	0.3	4.86014	0.0440152	1.07324e-10
SNP	X22	PS	9	3	RM130	qSNP3.10P	1	0.444444	0	0.444444	6.15697	0.0230145	1.4911e-20
SF	Bg90-2	PS	3	3	RM565	qSF3.10P	1	1	0	1	23.25	4.46989e-06	1.45519e-11
TGW	Bg90-2	PS	5	3	RM565	qGW3.10P	2	0.25	0	0.25	1.30681	0.260136	3.33443e-08
HD	Bg90-2	PS	6	3	RM130	qHD3.10P		0.166667	0.333333	0.333333	26.0673
SNP	Q5	PS	10	4	RM255	qSNP4.6P	2	0.2	0	0.2	0.649363	0.361379	2.95203e-11
HD	X22	PS	5	4	RM307	qHD4.1P	3	0.5	0	0.5	6.92385	0.0156846	1.07324e-10
PH	X22	PS	5	4	RM518	qPH4.2P	3	0.4	0	0.4	4.5645	0.0510273	1.03597e-05
PN	Q5	PS	2	4	RM518	qPN4.2P	1	1	0	1	19.3333	3.16804e-05	1.79856e-10
SNP	X22	PS	9	4	RM518	qSNP4.2P	3	0.333333	0	0.333333	2.45478	0.146528	2.74749e-08
SNP	Bg90-2	PS	7	5	RM13	qSNP5.2P	2	0.5	0.25	0.625	11.4582	0.00162496	1.58077e-10
PH	X22	PS	5	5	RM169	qPH5.4P	2	0.8	0	0.8	25.379	1.5417e-06	4.1876e-20
HD	X22	PS	5	5	RM173	qHD5.6P	2	0.5	0	0.5	6.92385	0.0156846	4.60432e-08
PH	X22	PS	5	5	RM173	qPH5.6P	2	0.8	0	0.8	25.379	1.5417e-06	4.1876e-20
SF	X21	PS	4	5	RM173	qSF5.6P		0.5	0.25	0.625	14.6631	0.000327272
SNP	X22	PS	9	5	RM173	qSNP5.6P	2	0.444444	0	0.444444	6.15697	0.0230145	2.74749e-08
PN	X21	PS	3	5	RM274	qPN5.7P	1	0.666667	0.333333	0.833333	20.1	2.15929e-05	3.55271e-15
SF	X21	PS	4	5	RM274	qSF5.7P		0.5	0.25	0.625	14.6631	0.000327272
SNP	X22	PS	9	5	RM31	qSNP5.7P	4	0.333333	0	0.333333	2.45478	0.146528	4.55411e-12
SNP	X22	PS	9	6	RM527	qSNP6.3P	4	0.222222	0.111111	0.277778	5.15262	0.0380271	4.55411e-12
SF	Bg90-2	PS	3	6	RM162	qSF6.5P	1	1	0	1	23.25	4.46989e-06	1.45519e-11
SNP	Bg90-2	PS	7	6	RM162	qSNP6.5P		0.5	0	0.5	8.18912	0.00833154
SNP	X22	PS	9	6	RM162		4	0.333333	0	0.333333	2.45478	0.146528	4.55411e-12
TGW	Bg90-2	PS	5	6	RM162	qGW6.5P		0.5	0	0.5	8.39442	0.00751872
SF	X21	PS	4	6	RM141	qSF6.6P		0.25	0.5	0.5	21.5046	1.0698e-05
SNP	X21	PS	6	6	RM141	qSNP6.6P		0.5	0.166667	0.583333	16.1337	0.000156887
TGW	Q5	PS	4	6	RM176	qGW6.6P	1	1	0	1	9.64706	0.00401918	3.55271e-15
SF	Q5	PS	4	6	RM345	qSF6.6P	1	1	0	1	8.88889	0.00587181	5.42101e-20
SF	Bg90-2	PS	3	6	RM345			0.666667	0	0.666667	9.05023	0.00541674
GYP	Bg90-2	PS	3	7	RM427	qGY7.1P		0.666667	0.333333	0.833333	19.1053	3.55071e-05	5.96046e-08
SF	Bg90-2	PS	3	7	RM427	qSF7.1P		0.666667	0	0.666667	9.05023	0.00541674
SNP	Bg90-2	PS	7	7	RM427	qSNP7.1P		0.75	0	0.75	21.0698	1.32963e-05
SNP	Q5	PS	10	7	RM427			0.6	0.1	0.65	12.6831	0.000880794
PH	Bg90-2	PS	5	7	RM436	qPH7.1P		0.6	0	0.6	18.3777	5.10851e-05
TGW	Bg90-2	PS	5	7	RM436	qGW7.1P		0.75	0	0.75	21.6793	9.80348e-06
GYP	Q5	PS	3	7	RM51	qGY7.1P	1	0.666667	0	0.666667	10.2735	0.00293837	1.3411e-05
SF	Q5	PS	4	7	RM11	qSF7.3P	1	1	0	1	8.88889	0.00587181	5.42101e-20
SF	Bg90-2	PS	3	7	RM11		1	1	0	1	23.25	4.46989e-06	1.45519e-11
SNP	Q5	PS	10	7	RM11	qSNP7.3P	1	0.6	0	0.6	11.9589	0.0012651
SNP	Bg90-2	PS	7	7	RM11		2	0.5	0.25	0.625	11.4582	0.00162496	1.58077e-10
SNP	X22	PS	9	7	RM320		1	0.444444	0	0.444444	6.15697	0.0230145	1.4911e-20
TGW	Bg90-2	PS	5	7	RM11	qGW7.3P	2	0.25	0	0.25	1.30681	0.260136	3.33443e-08
TGW	Q5	PS	4	7	RM11		1	1	0	1	9.64706	0.00401918	3.55271e-15
SF	Q5	PS	4	8	RM506	qSF8.1P	1	1	0	1	8.88889	0.00587181	5.42101e-20
SNP	Bg90-2	PS	7	8	RM506	qSNP8.1P	3	0.25	0.25	0.375	4.08324	0.0649092	2.26386e-08
SF	Bg90-2	PS	3	8	RM72	qSF8.3P	2	0.666667	0	0.666667	9.05023	0.00541674	4.91127e-08
SNP	Bg90-2	PS	7	8	RM72	qSNP8.3P		0.75	0	0.75	21.0698	1.32963e-05
TGW	Q5	PS	4	8	RM72	qGW8.3P	3	0.75	0	0.75	4.05018	0.0659909	5.23869e-08
TGW	X21	PS	3	8	RM339	qGW8.4P	1	0.666667	0	0.666667	6.52653	0.0191317	1.3411e-05
PN	Q5	PS	2	8	RM556	qPN8.5P	1	1	0	1	19.3333	3.16804e-05	1.79856e-10
GYP	X22	PS	5	8	RM447	qGY8.6P	2	0.4	0	0.4	3.52862	0.0856524	1.07324e-10
SNP	Q5	PS	10	8	RM447	qSNP8.6P	3	0.2	0	0.2	0.649363	0.361379	5.43326e-06
SNP	X22	PS	9	8	RM447		1	0.333333	0.111111	0.388889	7.37742	0.0125021	1.4911e-20
HD	X22	PS	5	9	RM296	qHD9.1P	2	0.5	0	0.5	6.92385	0.0156846	4.60432e-08
PH	X22	PS	5	9	RM316	qPH9.1P	2	0.8	0	0.8	25.379	1.5417e-06	4.1876e-20
TGW	X21	PS	3	9	RM566	qGW9.4P	1	0.666667	0	0.666667	6.52653	0.0191317	1.3411e-05
GYP	X22	PS	5	9	RM160	qGY9.6P		0.6	0	0.6	10.3304	0.00285603
PH	X22	PS	5	9	RM160	qPH9.6P	1	0.8	0	0.8	25.379	1.5417e-06	2.04636e-10
SNP	Bg90-2	PS	7	9	RM160	qSNP9.6P	2	0.25	0.25	0.375	4.08324	0.0649092	1.58077e-10
SNP	X22	PS	9	9	RM160			0.555556	0	0.555556	11.6036	0.00151107
SNP	Q5	PS	10	9	RM160		2	0.2	0	0.2	0.649363	0.361379	2.95203e-11
TGW	X22	PS	3	9	RM160	qGW9.6P	1	1	0	1	18.5122	4.77637e-05
TGW	Q5	PS	4	9	RM160		4	0.75	0	0.75	4.05018	0.0659909	1.19904e-11
HD	X22	PS	5	9	RM278	qHD9.6P	3	0.5	0	0.5	6.92385	0.0156846	1.07324e-10
GYP	X21	PS	6	10	RM474	qGY10.1P	1	0.5	0	0.5	13.9741	0.000461892	4.04676e-08
SNP	X21	PS	6	10	RM474	qSNP10.1P		0.5	0	0.5	12.1261	0.00116367
SNP	Q5	PS	10	10	RM467	qSNP10.3P	2	0.2	0	0.2	0.649363	0.361379	2.95203e-11
GYP	X22	PS	5	10	RM258	qGY10.5P	2	0.4	0	0.4	3.52862	0.0856524	1.07324e-10
TGW	Q5	PS	4	10	RM258	qGW10.5P	4	0.75	0	0.75	4.05018	0.0659909	1.19904e-11
SF	Bg90-2	PS	3	10	RM333	qSF10.7P	2	0.333333	0.333333	0.5	20.3002	1.95358e-05	4.91127e-08
TGW	Q5	PS	4	10	RM333	qGW10.7P	1	0.75	0.25	0.875	10.2674	0.00294738	3.55271e-15
SNP	X22	PS	9	10	RM590	qSNP10.7P	1	0.444444	0	0.444444	6.15697	0.0230145	1.4911e-20
TGW	X21	PS	3	11	RM21	qGW11.5P	1	0.666667	0	0.666667	6.52653	0.0191317	1.3411e-05
GYP	X22	PS	5	12	RM19	qGY12.2P	2	0.4	0	0.4	3.52862	0.0856524	1.07324e-10
GYP	X21	PS	6	12	RM247		1	0.333333	0.166667	0.416667	8.70911	0.00642408	4.04676e-08
GYP	Bg90-2	PS	3	12	RM247		2	0.666667	0	0.666667	12.1225	0.00116573	6.58653e-13
PH	Bg90-2	PS	5	12	RM247	qPH12.2P	1	0.6	0	0.6	18.3777	5.10851e-05	9.87979e-12
HD	X22	PS	5	12	RM277	qHD12.4P	3	0.5	0	0.5	6.92385	0.0156846	1.07324e-10
PH	X22	PS	5	12	RM277	qPH12.4P		0.6	0	0.6	12.862	0.00080542
SNP	X22	PS	9	12	RM277	qSNP12.4P	2	0.444444	0	0.444444	6.15697	0.0230145	2.74749e-08
1 GYP=grain yield per plant, SF=spikelet fertility, SNP=spikelet number per panicle, PN=panicle number per plant, TGW=1000 grain weight, PH=plant height and HD=heading date, respectively.
2 NS and PS represent nehative and positive selection for ILs having significantly lower- and higher-trait values than CY1 in the progeny testing.
3 The numerial numbers of individual QTLs indicated the bin names shown in Fig. 1, while N or P on the upper right of each QTL represents the donor allele for increased or decreased trait values identified by positive or negative selection.
4 AG = Association groups each consisting a group of unlinked but perfectly associated loci in a set of ILs with high- or low-trait values from the positive and negative selection.
5 F(B), F(H) and F(donor) are frequencies of donor homozygote, heterozygote and donor introgression at the QTL locus in the selected high- or low-trait values ILs under the normal non-stress conditions of the replicated progeny testing.
6 PAG = the multi-independence probability estimates associated with each AG.
