# Supplementary material for: Genetic Dissection of Salt Tolerance and Yield Traits of Geng (japonica) Rice by Selective Subspecific Introgression
Source: Curr Issues Mol Biol. 2023 May 31;45(6):4796–813. doi: 10.3390/cimb45060305 (PMC10296937; doi:10.3390/cimb45060305)
Supplement: Supplementary file 1 [file cimb-45-00305-s001.zip › Table S6.xlsx]

## Sheet: Table S6
Table S6: Summary of the negative selection for low-trait value ILs and positive selection for high-trait value introgression lines from the 113 initially selected for salt tolerance from four BC2 populations and the summary of the QTL mapping results for salt tolerance and yield traits by selective introgression
Trait1	Type2	CY1/Bg90-2		CY1/X21		CY1/X22		CY1/Q5		Total
		N1 (N2)	N3 (N4)	N1 (N2)	N3 (N4)	N1 (N2)	N3 (N4)	N1 (N2)	N3 (N4)	N1 (N2)	N3 (N4)
ST		24 (17)	-15	30 (21)	-9	30 (22)	-17	29 (18)	-17	113 (78)	-34
GYP	NS	4 (0)	1 (6)	2 (1)	1 (1)	3 (1)	2 (3)	2 (1)	5 (2)	11 (3)	9 (12)
SF	NS					3 (1)	2 (2)	5 (3)	3 (3)	8 (4)	5 (5)
SNP	NS	-	-	-	-	-	-	-	-	-	-
PN	NS	4 (1)	4 (6)			3 (3)	7 (8)	6 (3)	6 (7)	13 (7)	17 (21)
TGW	NS	4 (3)	6 (4)	3 (1)	3 (1)	4 (2)	7 (1)			11 (6)	16 (6)
PH	NS	4 (3)	5 (7)			3 (2)	6 (7)			7 (5)	11 (14)
HD	NS	2 (2)	1 (3)			4 (3)	5 (10)			6 (5)	6 (13)
Total	NS	18 (9)	17 (26)	5 (2)	4 (2)	20 (12)	29 (31)	13 (7)	14 (12)	58 (30)	64 (74)
GYP	PS	2 (2)	4 (8)	6 (6)	5 (6)	5 (2)	7 (7)	3 (2)	3 (3)	17 (12)	19 (24)
SF	PS	3 (1)	8 (4)	4 (4)	4 (6)			4 (3)	4 (7)	11 (8)	16 (17)
SNP	PS	7 (7)	11 (9)	6 (4)	4 (3)	9 (3)	14 (9)	10 (9)	8 (7)	32 (23)	37 (28)
PN	PS			3 (2)	3 (4)			2 (0)	4 (0)	5 (2)	7 (4)
TGW	PS	5 (2)	4 (4)	3 (3)	3 (5)	3 (2)	2 (10)	4 (2)	8 (7)	15 (9)	17 (26)
PH	PS	5 (2)	5 (3)	29 (29)	9 (9)	5 (2)	9 (1)	28 (28)	17 (17)	67 (61)	40 (30)
HD	PS	6 (3)	1 (5)			5 (2)	8 (1)			11 (5)	9 (6)
Total		28 (17)	34 (33)	61 (48)	28 (33)	27 (11)	40 (28)	51 (34)	44 (41)	158 (120)	135 (135)
1 GYP, SF, SNP, PN, TGW, PH and HD are grain yield per plant, spikelet number per panicle, panicle number per plant, 1000-grain weight, plant height and heading date, respectively.
2 NS and PS represent negative and positive selection for ILs with significantly lower and higher trait values than CY1 (recurrent parent) based on the result from the replicated testing under the normal non-stress conditions.
3 N1, N2, N3 and N4 represent the number (number) of initially selected ST BC2F4 plants (confirmed ST BC2F5 lines), the number of selected ILs from NS and PS, the number of ST ILs overlapped with N1, the number of identified QTLs, and the number of ST QTLs at which significant donor over-introgression was observed in the ILs from NS or PS.
