# Supplementary material for: Genetic Dissection of Salt Tolerance and Yield Traits of Geng (japonica) Rice by Selective Subspecific Introgression
Source: Curr Issues Mol Biol. 2023 May 31;45(6):4796–813. doi: 10.3390/cimb45060305 (PMC10296937; doi:10.3390/cimb45060305)
Supplement: Supplementary file 1 [file cimb-45-00305-s001.zip › Table S7.xlsx]

## Sheet: Sheet1
Table S7: he gene CDS haplotype (gcHap) diversity (EH) and the number of major gcHaps of 31 salt tolerance (ST) genes in the detected ST QTL regions (Table S4) estimated in the 3,000 rice accessions and parents of CY1 populations
ST genes				GcHap diversity										gcHaps in the parent of CY1 BC populations					Putative functions3	Reference
	Type1	Bin	PL2	Total		Geng		Xian		Aus		Bas		CY1	Q5	Bg90-2	X22	X21
				EH	gcHapN	EH	gcHapN	EH	gcHapN	EH	gcHapN	EH	gcHapN
SNAC3	XG	1.3	Os01g0191300	0.591306	5	0.0200133	4	0.0998377	5	0.215542	4	0.255913	4	Hap2	Hap2	Hap2	Hap2	Hap2	Associated with drought stress	Kikuchi et al.(2000)
OsCKX2	XG	1.3	Os01g0197700	1.3229	11	0.28414	8	0.264733	9	0.316539	5	0.457491	6	Hap1	Hap2	/	/	Hap2	Major QTL Affecting Grain Number per Panicle in Rice	Rong et al(2022)
OsHBP1b	XG	1.5	Os01g0279900	/	/	/	/	/	/	/	/	/	/	/	/	/	/	/	/	Niu(2022)
OsMYB48-1	XG	1.5	Os01g0975300	0.673932	4	0.171007	3	0.159271	4	0.187665	3	0.155989	3	Hap4	Hap2	Hap4	Hap4	Hap2	Associated with drought and salt tolerance.	Nakamura et al(2011)
OsICE2	XG	1.12	Os01g0928000	0.280901	4	0.0196876	3	0.0726695	4	0.144117	3	0.0444263	3	Hap4	Hap2	Hap1	Hap2	Hap2	Confer salt tolerance	Nakamura et al.(2011)
OsHAK5	XG	1.12	Os01g0930400	0.135365	4	0.100707	4	0.0346586	3	0	1	0	1	Hap1	Hap3	Hap3	Hap3	Hap3	Improved salt tolerance.	Yang et al.(2014)
ZFP185	XG	2.1	Os02g0195600	0.283789	3	0.0135661	3	0.104337	3	0.0931541	3	0.0727315	2	Hap2	Hap3	Hap1	Hap3	Hap3	Related to salt tolerance, affecting plant height and yield.	Zhang et al.（2016）
OsCNX6	XG	2.1	Os02g0140300	0.595595	8	0.0543484	6	0.219333	8	0.1915	5	0.130414	3	Hap4	Hap3	Hap3	Hap3	Hap3	Improve salt tolerance.	Wang et al. （2018）
OsMAPK33	XG	2.1	Os02g0148100	0.387608	6	0.0931803	3	0.19474	6	0.0996879	4	0	1	Hap4	Hap6	Hap1	Hap6	Hap1	It's related to salt tolerance.	Shin et al.( 2014)
OsAPX8	XG	2.1	Os02g0553200	0.882434	9	0.138639	8	0.182755	9	0.32788	8	0.233159	3	Hap7	Hap2	Hap4	Hap1	Hap2	It is sensitive to salt stress	Jiang et al.( 2016)
OsGR2	XG	2.11	Os02g0813500	0.640104	7	0.168563	6	0.113974	5	0.19052	4	0.167046	4	Hap7	Hap1	Hap1	Hap1	Hap1	Associated with salt resistance.	Chou et al. (2012)
GnT1	XG	2.11	Os02g0832800	0.274168	3	0.0199376	3	0.0969003	3	0.0883504	2	0.0689801	3	Hap3	Hap2	Hap2	Hap1	Hap1	Associated with salt resistance.,affect tiller development	Lee et al. (2013)
OsGSK5	XG	3.1	Os03g0841800	0.546252	8	0.123535	7	0.232824	8	0.143192	4	0.0467015	3	Hap4	Hap8	Hap1	Hap4	Hap4	It can adjust grain length, grain weight.	Ying et al. (2018)
OsPEX11-1	XG	3.2	Os03g0117100	0.273489	3	0.00448703	2	0.0595273	3	0.0570221	3	0.152453	2	Hap2	Hap1	Hap1	Hap1	Hap3	Negatively regulates salt stress.	JH et al. (2021)
OsCIPK9	XG	3.2	Os03g0126800	0.348607	4	0.110621	4	0.0248797	4	0.0231857	3	0.189921	3	Hap1	Hap2	Hap2	Hap2	Hap2	Plays an important role in the defense signaling pathway.	/
OsSRO1C	XG	3.4	Os03g0230300	0.255558	4	0.0624546	3	0.126798	4	0.0125219	3	0.053784	2	Hap4	Hap3	Hap1	Hap2	Hap3	Associated with cold tolerance	Zhang et al. (2020)
DSM3	XG	3.4	Os03g0230500	0.25657	3	0.0181463	2	0.143463	3	0.0170201	3	0.0779401	3	Hap1	Hap1	Hap3	Hap2	Hap1	Associated with drought and salt tolerance.	Du et al. (2011)
OsAPX1	XG	3.4	Os03g0285700	0.330731	4	0.00874816	3	0.0417823	4	0.118588	2	0.161612	4	Hap4	Hap1	Hap2	Hap1	Hap1	Associated with low temperature tolerance.	Bonifacio et al. (2016)
OsITPK2	C	3.4			3		1		3		1		2
OsHAK16	XG	3.7	Os03g0575200	0.198056	4	0.0287477	2	0.0469966	4	0.0696426	3	0.0526693	3	Hap3	Hap1	Hap2	/	/	Associated with low temperature tolerance.	Wang et al.(2012)
qSE3	XG	3.7	Os03g0576200	0.353356	5	0.0198405	4	0.131155	5	0.150518	4	0.051842	3	Hap2	Hap4	Hap5	Hap5	/	Associated with low temperature tolerance.	He et al. (2019)
RMtATP6	XG	3.7	Os03g0606200	/	/	/	/	/	/	/	/	/	/	/	/	/	/	/	/	Zhang et al.(2006)
OsWRKY08	XG	5.2	Os05g0583000	0.390371	3	0.106946	3	0.0875332	3	0.00673812	2	0.189154	3	Hap1	Hap4	Hap2	Hap2	Hap2	Associated with increased resistance to osmotic stress.	/
OsLEA5	XG	5.2	Os05g0584200	/	/	/	/	/	/	/	/	/	/	/	/	/	/	/	/	He et al.( 2011)
OsHDT1	C	5.2	Os05g0597100	0.160191	3	0.093262	3	0.0115519	3	0.0553773	2	0	1	Hap2	Hap3	Hap3	Hap3	Hap3	Regulates the germination of rice seeds.	Li et al.( 2021)
OsAKT2	XG	5.6	Os05g0428700	0.498186	6	0.11152	4	0.0494365	6	0.143237	4	0.193993	4	Hap3	Hap3	Hap1	Hap3	Hap3	Affects grain morphology plant height and yield.	Tian et al.( 2021)
OsP5CS1	XG	5.6	Os05g0455500	0.249536	3	0.00942627	3	0.0730105	3	0.123616	2	0.0434839	2	Hap2	Hap1	Hap1	Hap3	Hap3	Improve the salt tolerance of rice	Sripinyowanich et al.(2013)
OsbZIP46	XG	6.2	Os06g0211200	0.780594	5	0.0904985	3	0.200192	5	0.178986	4	0.310918	2	Hap2	/	/	/	/	Negatively regulates drought resistance of rice.	Tang et al.(2016)
OsbZIP52	XG	6.6	Os06g0662200	0.361397	4	0.0174901	3	0.0597129	4	0.189267	3	0.0949271	3	Hap3	Hap2	Hap2	Hap2	Hap2	Associated with cold tolerance and drought tolerance.	Liu et al. (2012)
CCD1	XG	6.6	Os06g0683400	/	/	/	/	/	/	/	/	/	/	/	/	/	/	/	Associated with salt tolerance and plant height	Andrea et al. (2010)
OsAPX2	XG	7.1	Os07g0694700	/	/	/	/	/	/	/	/	/	/	/	/	/	/	/	Beneficial for salt tolerance and plant height	Bonifacio et al. (2016)
OsNCED4	XG	7.1	Os07g0154100	/	/	/	/	/	/	/	/	/	/	/	/	/	/	/	Improve the salt tolerance of rice	Zhu et al. ( 2009)
ZFP245	XG	7.4	Os07g0588700	0.136321	5	0.046918	3	0.0492706	5	0.0401323	4	0	1	Hap3	Hap1	Hap1	Hap1	Hap1	Associated with cold tolerance and drought tolerance.	Huang et al. (2009)
OsPUB15	XG	8.1	Os08g0110500	0.296069	5	0.0308813	3	0.11684	5	0.0983304	5	0.0500176	3	Hap1	Hap6	Hap5	Hap7	Hap7	Regulates resistance to rice blast.	Wang et al.(2015)
OsMADS23	XG	8.4-8.5	Os08g0431900	0.479877	4	0.117632	3	0.0372649	4	0.142727	3	0.182253	4	Hap4	Hap2	Hap2	Hap2	Hap2	Promotes the synthesis of abscisic acid.	X Li et al. (2012)
OsbZIP72	XG	9.5	Os09g0456200	0.224636	6	0.113	4	0.0522199	5	0.037163	3	0.0222535	2	Hap5	Hap2	Hap2	/	Hap2	Beneficial for salt tolerance and plant height	Wang et al .(2021)
DCA1	XG	10.4	Os10g0456800	0.307741	4	0.0558878	3	0.112146	4	0.0896936	3	0.0500141	2	Hap1	/	/	Hap4	/	Improve the salt tolerance	Cui et al. (2015)
OsMSRA4.1	XG	10.6	Os10g0563600	/	/	/		/	/	/	/	/	/	/	/	/	/	/	Beneficial to improve salt tolerance of rice	Guo et al. (2009)
OsCIPK15	C	10.7	Os11g0113700	0.263797	3	0.00137552	2	0.0725232	3	0.148255	3	0.0416431	2	Hap3	Hap3	Hap3	Hap3	Hap3	Plays an important role in the defense signaling pathway.	Kudahettige et al.(2011)
Mean				0.41224	4.78125	0.0727486	3.625	0.105559	4.59375	0.11936	3.3125	0.114572	2.71875
SD				0.252393	1.97948	0.0642354	1.66074	0.0664829	1.75719	0.0824659	1.33047	0.104397	1.08462
1 In type of genes, C and XG represent conserved and Xian-Geng differentiated genes, defined by Zhang et al. (2021).
2 PL = physical location in the Nipponbare (Geng or japonica) reference genome.
3 Reported trait(s) affected in published literature.
4 '/' indicates no gcHap information obtained, while the bald Haps indicated the donor (Xian) alleles contributed to salt tolerance at the detected QTL， while the red bald Haps were associated with other yield traits such as PH and/or SNP.

## Sheet: Sheet2
SNAC3	1	Os01g0191300				CCD1
OsCKX2	2	Os01g0197700				DCA1
OsHBP1b	3	Os01g0279900				DSM3|OsITPK2
OsMYB48-1	4	Os01g0975300				GnT1
OsICE2	5	Os01g0928000
OsHAK5	6	Os01g0930400				OsAKT2
ZFP185	7	Os02g0195600				OsAPX1
OsCNX6	8	Os02g0140300				OsAPX2
OsMAPK33	9	Os02g0148100				OsAPX8
OsMPK14	10	Os02g0148100				OsbZIP46
OsAPX8	11	Os02g0553200				OsbZIP52|RISBZ5
OsGR2	12	Os02g0813500				OsbZIP72
RGRC2	13	Os02g0813500				OsCIPK09
GnT1	14	Os02g0832800				OsCIPK15
OsPEX11-1	15	Os03g0117100				OsCKX2
OsCIPK09	16	Os03g0126800				OsCNX6
OsSRO1C	17	Os03g0230300				OsGR2|RGRC2
DSM3	18	Os03g0230500				OsGSK5
OsITPK2	19	Os03g0230500				OsHAK16
OsAPX1	20	Os03g0285700				OsHAK5
OsHAK16	21	Os03g0575200				OsHBP1b
qSE3	22	Os03g0576200				OsHDT1/HDT701
RMtATP6	23	Os03g0606200				OsICE2
OsGSK5	24	Os03g0841800
OsWRKY08	25	Os05g0583000				OsLEA5
OsLEA5	26	Os05g0584200				OsMADS23
OsHDT1	27	Os05g0597100				OsMAPK33;OsMPK14
HDT701	28	Os05g0597100
OsAKT2	29	Os05g0428700				OsMSRA4.1
OsP5CS1	30	Os05g0455500				OsMYB48-1
OsbZIP46	31	Os06g0211200				OsNCED4
OsbZIP52	32	Os06g0662200				OsP5CS1
RISBZ5	33	Os06g0662200				OsPEX11-1
CCD1	34	Os06g0683400				OsPUB15
OsAPX2	35	Os07g0694700				OsSRO1C
OsNCED4	36	Os07g0154100				OsWRKY08
ZFP245	37	Os07g0588700				qSE3
OsPUB15	38	Os08g0110500
OsMADS23	39	Os08g0431900
OsbZIP72	40	Os09g0456200				RMtATP6
DCA1	41	Os10g0456800				SNAC3
OsMSRA4.1	42	Os10g0563600				ZFP185
OsCIPK15	43	Os11g0113700				ZFP245
